# Supplementary material for: NUCKS1, a LINC00629-upregulated gene, facilitated osteosarcoma progression and metastasis by elevating asparagine synthesis
Source: Cell Death Dis. 2023 Aug 1;14(8):489. doi: 10.1038/s41419-023-06010-9 (PMC10393983; doi:10.1038/s41419-023-06010-9)
Supplement: Supplementary file 4 — Supplementary Table 1 [file 41419_2023_6010_MOESM4_ESM.xls]

#ID	Symbol	CTR_Count	NUCKSkd_Count	CTR_FPKM	NUCKSkd_FPKM	FDR	log2FC	regulated
ENSG00000270181	BIVM-ERCC5	1089	0	5.761476	0	1.49081985863262e-91	-13.1987591269435	down
ENSG00000268861	AC008878.3	616	0	3.406242	0	1.07332171495277e-70	-12.3768752477855	down
ENSG00000113231	PDE8B	597	0	2.815047	0	9.97893817391459e-70	-12.3316844609592	down
ENSG00000277957	SENP3-EIF4A1	1015	19176	7.926874	123.170235	8.30532289242278e-64	4.02773197303568	up
ENSG00000259075	POC1B-GALNT4	6	445	0.067757	1.970269	2.48369572032867e-45	5.97368252114596	up
ENSG00000273167	AL359736.1	225	0	1.482271	0	2.98728925518574e-39	-10.9243411871284	down
ENSG00000256500	AL139300.1	0	259	0	2.333186	5.10575722783709e-38	10.9155091825073	up
ENSG00000255439	AC135050.2	0	243	0	2.355073	2.1851180119218e-36	10.8235625780459	up
ENSG00000284292	AC004922.1	233	6	2.665125	0.064481	8.97221485115539e-35	-5.45990064904518	down
ENSG00000128965	CHAC1	1472	211	26.255851	3.016792	2.62109948551795e-33	-3.01352292806054	down
ENSG00000260342	AC138811.2	0	206	0	6.090674	2.62881182380891e-32	10.5853935800541	up
ENSG00000284762	AC022414.1	21	364	0.161947	2.417065	7.4634457616633e-29	3.89620901454331	up
ENSG00000243414	TICAM2	1	182	8.4e-05	1.346774	4.01096781542857e-28	7.13886627080234	up
ENSG00000215472	RPL17-C18orf32	0	163	0	2.794736	5.00704861821768e-27	10.2478688906305	up
ENSG00000272414	FAM47E-STBD1	130	1	1.17276	0.003749	1.79099008019565e-26	-7.05388992022194	down
ENSG00000214447	FAM187A	0	152	0	1.006069	1.25615463988848e-25	10.1471541106142	up
ENSG00000157734	SNX22	462	65	3.513346	0.405131	1.35591996246378e-25	-3.03863188047167	down
ENSG00000264668	AC138696.1	0	139	0	1.080681	7.31076961779718e-24	10.0182866535816	up
ENSG00000170454	KRT75	1890	434	22.35095	4.219421	3.39345457848802e-22	-2.33412545941066	down
ENSG00000251349	MSANTD3-TMEFF1	0	120	0	1.306475	4.9315463369243e-21	9.80645642293591	up
ENSG00000137868	STRA6	252	33	2.768665	0.267672	6.6131500692326e-21	-3.13955908423519	down
Homo_sapiens_newGene_990	Homo_sapiens_newGene_990	3595	936	64.149734	13.737934	4.70580713352998e-20	-2.15311470932701	down
ENSG00000118785	SPP1	338	59	6.18956	0.873562	1.39151148417294e-19	-2.72731753724004	down
ENSG00000169429	CXCL8	592	135	9.787677	1.783941	2.56239768291251e-18	-2.34335067296979	down
ENSG00000277117	FP565260.3	235	37	1.971282	0.251031	7.6732926184685e-18	-2.87441646864196	down
ENSG00000148677	ANKRD1	1251	342	17.374033	3.896264	3.41839261300666e-17	-2.08244496543915	down
Homo_sapiens_newGene_37	Homo_sapiens_newGene_37	101	581	1.356575	6.465457	7.68223448226499e-17	2.31099861370788	up
ENSG00000243509	TNFRSF6B	178	28	4.269493	0.54507	2.79800864740452e-15	-2.87428458075724	down
ENSG00000285901	AC008012.1	68	0	0.54178	0	2.79800864740452e-15	-9.19973582012367	down
ENSG00000102038	SMARCA1	630	172	4.358395	1.01204	3.07675814294654e-15	-2.08394729100089	down
ENSG00000144785	AC073896.1	10	143	0.281477	3.438176	4.34175347688536e-15	3.61081661216607	up
ENSG00000262481	TMEM256-PLSCR3	105	9	1.635077	0.116096	1.59503456702477e-14	-3.7364275624691	down
ENSG00000259522	AL136295.4	319	1392	2.01382	7.227445	1.67370500094297e-14	1.91328247177991	up
ENSG00000269955	C7orf55-LUC7L2	0	71	0	0.952862	2.36893370499848e-14	9.0504244416146	up
ENSG00000182836	PLCXD3	0	71	0	0.205481	2.36893370499848e-14	9.0504244416146	up
ENSG00000109625	CPZ	0	79	0	0.695872	2.52964035279746e-14	9.20418250171814	up
ENSG00000197565	COL4A6	70	385	0.284024	1.288089	7.42103187658618e-14	2.24568516506186	up
ENSG00000234444	ZNF736	151	696	1.969807	2.311655	9.83010283119532e-14	1.99184683833399	up
ENSG00000070831	CDC42	1129	4412	18.042555	52.337397	1.00062987387115e-13	1.75441949565797	up
ENSG00000069275	NUCKS1	24655	8696	104.322456	30.258551	1.33094474593122e-13	-1.71530459001419	down
Homo_sapiens_newGene_1210	Homo_sapiens_newGene_1210	173	32	2.914051	0.425513	2.1246118731238e-13	-2.64142163559581	down
ENSG00000273049	AC012531.3	0	65	0	1.880871	3.45968270354121e-13	8.92329628063816	up
ENSG00000166049	PASD1	302	77	2.622046	0.54417	3.49134006534254e-13	-2.18152362033364	down
Homo_sapiens_newGene_5636	Homo_sapiens_newGene_5636	87	8	6.039629	0.430988	3.06777890511098e-12	-3.63273309551818	down
ENSG00000151006	PRSS53	251	64	3.159913	0.65702	3.60726585888981e-12	-2.18105175039572	down
ENSG00000258465	AL139011.2	0	59	0	0.500079	3.60726585888981e-12	8.78387368496136	up
ENSG00000100985	MMP9	112	16	1.315541	0.153853	3.60726585888981e-12	-3.00866322124373	down
ENSG00000149599	DUSP15	130	22	2.319446	0.295697	7.8064299843235e-12	-2.76731359650604	down
Homo_sapiens_newGene_2176	Homo_sapiens_newGene_2176	61	3	1.098657	0.041049	1.44955501916099e-11	-4.49725838353449	down
Homo_sapiens_newGene_1746	Homo_sapiens_newGene_1746	50	0	1.812329	0	1.51402688380579e-11	-8.75701214220602	down
Homo_sapiens_newGene_3727	Homo_sapiens_newGene_3727	507	165	3.980753	1.064064	1.67445112487227e-11	-1.83054038913906	down
ENSG00000254806	SYS1-DBNDD2	86	9	1.7626	0.292583	1.7086974292607e-11	-3.44879800422136	down
Homo_sapiens_newGene_3478	Homo_sapiens_newGene_3478	0	55	0	2.037807	2.36801622839537e-11	8.68282837630689	up
ENSG00000123700	KCNJ2	230	61	1.273927	0.818032	4.10052534564347e-11	-2.12417325531499	down
ENSG00000111907	TPD52L1	306	92	5.615928	1.038931	5.84108941894806e-11	-1.94413326439544	down
ENSG00000171295	ZNF440	34	201	0.216759	1.265607	6.10001934207494e-11	2.34778091007007	up
ENSG00000284776	AL121900.2	0	53	0	1.695921	6.10001934207494e-11	8.62952158716284	up
ENSG00000258790	AL121594.1	216	823	1.534244	4.822918	6.10265004787676e-11	1.71745912643514	up
ENSG00000226763	SRRM5	85	10	0.972683	0.088403	8.84643544522383e-11	-3.28206449959505	down
ENSG00000121904	CSMD2	570	202	2.056523	0.413516	1.70102151625432e-10	-1.70780557698272	down
ENSG00000257529	RPL36A-HNRNPH2	624	224	29.985472	9.008347	1.88631187902283e-10	-1.68931492874246	down
ENSG00000198911	SREBF2	10950	4481	58.549302	20.515984	2.0052871159266e-10	-1.50087396837965	down
ENSG00000258555	SPECC1L-ADORA2A	44	0	0.193951	0	2.59685787149188e-10	-8.57304222541955	down
ENSG00000130766	SESN2	1203	474	9.575997	3.096374	5.73794396478511e-10	-1.55527196704197	down
ENSG00000175899	A2M	925	358	5.244436	1.666001	6.01317120044172e-10	-1.58099754419302	down
Homo_sapiens_newGene_991	Homo_sapiens_newGene_991	4211	1757	70.311958	24.115486	7.70012088322448e-10	-1.47284187424593	down
ENSG00000128564	VGF	2327	956	24.908722	8.418752	8.47288330662494e-10	-1.49512171636307	down
ENSG00000133703	KRAS	18451	7861	304.070788	48.810102	1.08281523947561e-09	-1.44276235169483	down
ENSG00000285953	AC000120.3	42	0	0.436606	0	1.14379266551017e-09	-8.50610840825174	down
ENSG00000112972	HMGCS1	9189	3913	72.763059	25.384878	1.22753963325769e-09	-1.44346514259708	down
ENSG00000028137	TNFRSF1B	71	8	0.526465	0.048935	1.24291897684427e-09	-3.3399689598803	down
ENSG00000115318	LOXL3	1352	548	10.820769	4.082925	1.29325455328033e-09	-1.51448146032333	down
ENSG00000062370	ZNF112	5	75	0.03009	0.483003	1.33283988801608e-09	3.66456282441361	up
ENSG00000131503	ANKHD1	1478	4687	8.421421	16.358663	1.39332346695515e-09	1.45308309200608	up
ENSG00000172548	NIPAL4	211	63	1.915489	0.431825	1.45407661911448e-09	-1.9534057150481	down
ENSG00000167131	CCDC103	136	32	1.602891	0.306775	1.49227342686608e-09	-2.29451886007754	down
ENSG00000221843	C2orf16	62	274	0.272392	0.401667	1.6229457095273e-09	1.92998538611352	up
ENSG00000239282	CASTOR1	154	40	2.669573	0.557187	2.08684228374999e-09	-2.15297612067519	down
ENSG00000123364	HOXC13	508	191	5.760844	1.781256	2.52052031728466e-09	-1.62243543881462	down
ENSG00000174640	SLCO2A1	710	279	2.383938	0.718128	2.78051866146112e-09	-1.55895934713653	down
ENSG00000169248	CXCL11	6	77	0.099726	1.076241	3.53587855360106e-09	3.44488415628727	up
Homo_sapiens_newGene_5431	Homo_sapiens_newGene_5431	213	66	1.47728	0.455203	3.87720831850826e-09	-1.90003387759609	down
ENSG00000213297	ZNF625-ZNF20	0	43	0	0.626482	4.70666722319407e-09	8.32871279047387	up
ENSG00000101443	WFDC2	48	3	1.976978	0.079952	5.75050403534056e-09	-4.15222394106224	down
ENSG00000255508	AP002990.1	7125	3146	38.674019	14.040743	5.75050403534056e-09	-1.39119693789735	down
ENSG00000141469	SLC14A1	63	7	0.474396	0.064497	5.75050403534056e-09	-3.35704989176955	down
ENSG00000157601	MX1	38	0	0.294996	0	7.69760353744058e-09	-8.3621361314233	down
Homo_sapiens_newGene_982	Homo_sapiens_newGene_982	93	18	1.05868	0.163623	8.25465359042757e-09	-2.5721801750436	down
ENSG00000073756	PTGS2	433	1377	2.633459	6.893896	8.25465359042757e-09	1.4569806181751	up
ENSG00000275713	HIST1H2BH	69	9	0.914738	0.097219	8.5062988692498e-09	-3.13153575379848	down
ENSG00000090530	P3H2	1174	498	9.188801	3.207438	9.10470251028475e-09	-1.44883215477245	down
ENSG00000234857	HNRNPUL2-BSCL2	445	170	3.051429	0.958971	9.26701220164472e-09	-1.5993716440522	down
ENSG00000160014	CALM3	6165	2753	74.254901	27.220668	9.31007366552898e-09	-1.37491674916517	down
ENSG00000171016	PYGO1	234	779	2.591034	2.399701	9.31007366552898e-09	1.52278557281623	up
ENSG00000196139	AKR1C3	56	240	0.839888	3.000506	1.01741489203252e-08	1.88549707550615	up
ENSG00000157570	TSPAN18	86	16	0.554555	0.082491	1.35988389988252e-08	-2.62802362808656	down
ENSG00000128510	CPA4	160	46	1.551543	0.361191	1.35988389988252e-08	-2.00707233279077	down
ENSG00000092529	CAPN3	36	0	0.30992	0	2.02642104653027e-08	-8.28437718256524	down
ENSG00000011201	ANOS1	78	14	0.339335	0.04654	2.38564292630887e-08	-2.67829241693271	down
ENSG00000137767	SQOR	355	135	4.910501	1.571729	2.38564292630887e-08	-1.60576093486345	down
Homo_sapiens_newGene_820	Homo_sapiens_newGene_820	29	148	0.395238	1.701704	3.68875115626907e-08	2.13516466707956	up
ENSG00000100271	TTLL1	122	32	1.982376	0.421089	4.42419514813114e-08	-2.13793424132239	down
ENSG00000182179	UBA7	47	4	0.391274	0.026904	5.56993908493091e-08	-3.7224090005429	down
ENSG00000156966	B3GNT7	47	4	0.345337	0.024212	5.56993908493091e-08	-3.7224090005429	down
ENSG00000170891	CYTL1	110	28	3.00362	0.628161	7.18639945056592e-08	-2.18049076265231	down
ENSG00000140044	JDP2	474	196	4.691698	2.405355	8.14964887522354e-08	-1.48526241011704	down
ENSG00000212123	PRR22	69	11	1.157986	0.14827	8.42998146742388e-08	-2.84588705183149	down
ENSG00000227124	ZNF717	63	246	1.6134	2.950576	9.44798069032677e-08	1.7515072635471	up
Homo_sapiens_newGene_761	Homo_sapiens_newGene_761	121	33	3.370278	0.563775	1.03015392692621e-07	-2.08185986844763	down
ENSG00000113369	ARRDC3	1108	3175	7.269423	17.133331	1.06083181955261e-07	1.30684518754065	up
ENSG00000161956	SENP3	4542	2163	47.96601	19.035459	1.42576189675597e-07	-1.28210501497412	down
Homo_sapiens_newGene_5181	Homo_sapiens_newGene_5181	46	191	0.145273	0.506226	1.51185425254125e-07	1.83938777088021	up
ENSG00000104419	NDRG1	9150	25461	85.570015	195.983146	1.52074976933785e-07	1.26457111041037	up
ENSG00000181790	ADGRB1	315	125	1.383126	0.451281	1.83476080516775e-07	-1.54427022871781	down
ENSG00000187688	TRPV2	432	181	4.41852	1.449664	1.93517818982016e-07	-1.46622310880066	down
ENSG00000128342	LIF	362	148	2.506726	0.927327	1.95117665161184e-07	-1.50141055574975	down
ENSG00000229544	NKX1-2	96	23	0.782081	0.152664	1.95117665161184e-07	-2.26661301283721	down
ENSG00000171094	ALK	6	65	0.02628	0.234978	1.96919399966319e-07	3.20092861409767	up
ENSG00000196338	NLGN3	41	3	0.310129	0.017291	2.015951815605e-07	-3.92540631990512	down
ENSG00000168970	JMJD7-PLA2G4B	233	86	2.086894	0.606158	2.015951815605e-07	-1.64825324201235	down
ENSG00000126561	STAT5A	8	71	0.049764	0.373035	2.19572974929531e-07	2.91986690913301	up
ENSG00000078401	EDN1	304	121	4.098294	1.335626	2.20984802413448e-07	-1.53987882882872	down
ENSG00000178150	ZNF114	785	2226	10.333659	22.920712	2.37173472141393e-07	1.2916994456929	up
ENSG00000188107	EYS	14	93	0.03449	0.19663	2.59610846095012e-07	2.51013199160175	up
ENSG00000185112	FAM43A	2813	1355	31.001814	12.271828	2.78197348961249e-07	-1.26559693384876	down
Homo_sapiens_newGene_4106	Homo_sapiens_newGene_4106	224	682	2.308393	5.808578	2.86205092319459e-07	1.39394724661529	up
Homo_sapiens_newGene_4798	Homo_sapiens_newGene_4798	828	380	14.019596	5.629173	3.5302613899028e-07	-1.33518756749942	down
ENSG00000273331	TM4SF19-TCTEX1D2	3	52	0.083047	1.205673	4.03486190511825e-07	3.85267316396308	up
ENSG00000164161	HHIP	806	371	2.650022	0.958747	4.38797898083539e-07	-1.33091002670466	down
ENSG00000275395	FCGBP	77	17	0.277697	0.038854	5.02718228363344e-07	-2.38201523538548	down
ENSG00000140450	ARRDC4	92	23	0.615409	0.124343	5.48648019376295e-07	-2.20528806299322	down
ENSG00000110844	PRPF40B	912	427	8.023512	3.333515	5.7177276417e-07	-1.30639143137068	down
ENSG00000118971	CCND2	2398	1174	10.30941	4.094486	5.7177276417e-07	-1.24216774353187	down
ENSG00000181458	TMEM45A	264	771	4.396586	10.939711	7.2091004989808e-07	1.33394740200126	up
ENSG00000204618	RNF39	38	3	0.46577	0.026104	7.9794870108255e-07	-3.8161026819682	down
Homo_sapiens_newGene_2953	Homo_sapiens_newGene_2953	68	14	1.193469	0.191256	8.129256541069e-07	-2.4806676191341	down
ENSG00000250264	AL669918.1	121	37	1.228935	0.303614	9.49721011042952e-07	-1.9174322785405	down
ENSG00000183778	B3GALT5	1008	483	2.102214	0.828866	1.0169486863677e-06	-1.27302931147995	down
ENSG00000196427	NBPF4	212	82	2.351725	0.743632	1.03177178532555e-06	-1.58066170135047	down
Homo_sapiens_newGene_4206	Homo_sapiens_newGene_4206	4	53	0.093795	1.347659	1.08723646473515e-06	3.47851789522935	up
ENSG00000128917	DLL4	64	12	0.50614	0.074591	1.18164547872153e-06	-2.61346998559792	down
ENSG00000154330	PGM5	187	70	1.539015	0.473363	1.19182058770367e-06	-1.62760609408939	down
Homo_sapiens_newGene_2504	Homo_sapiens_newGene_2504	9	69	0.21971	1.756131	1.21928585294436e-06	2.71108789793388	up
ENSG00000167508	MVD	2332	1169	39.202117	16.194026	1.353262968953e-06	-1.2080626191037	down
ENSG00000258311	AC009779.3	128	42	1.035819	0.402478	1.35722668445529e-06	-1.81625016884056	down
ENSG00000173867	AC013489.1	225	89	1.885479	0.610942	1.37464176161735e-06	-1.54848084954543	down
ENSG00000109572	CLCN3	2205	1105	9.839093	3.935748	1.37847861453186e-06	-1.20849658533926	down
ENSG00000171766	GATM	486	222	5.249554	2.088515	1.41609987290992e-06	-1.34173252063527	down
ENSG00000136997	MYC	808	388	9.774685	3.72302	1.5748457756387e-06	-1.26987035257814	down
Homo_sapiens_newGene_419	Homo_sapiens_newGene_419	10	71	0.161738	1.361962	1.59139332343296e-06	2.60206304957859	up
ENSG00000168135	KCNJ4	98	28	1.295086	0.306055	1.59139332343296e-06	-2.01402671802045	down
ENSG00000102760	RGCC	1032	504	29.523972	11.857691	1.66464282995819e-06	-1.24558893624819	down
Homo_sapiens_newGene_811	Homo_sapiens_newGene_811	5	55	0.095629	1.008136	1.68343733282592e-06	3.21804031433348	up
ENSG00000156076	WIF1	36	2	0.432087	0.017574	1.91299634311935e-06	-4.29275382878207	down
Homo_sapiens_newGene_5304	Homo_sapiens_newGene_5304	44	170	0.552222	1.778556	1.91299634311935e-06	1.73544059143519	up
Homo_sapiens_newGene_1185	Homo_sapiens_newGene_1185	72	17	1.083072	0.200228	2.14843990018246e-06	-2.28530418261291	down
ENSG00000122026	RPL21	7006	18030	306.516182	510.422887	2.65631133207056e-06	1.15185972301831	up
ENSG00000118804	STBD1	91	294	0.729752	1.938942	2.74437721208257e-06	1.4788369351491	up
ENSG00000264324	AC006030.1	118	38	0.63707	0.168611	2.85095244702664e-06	-1.84291019525269	down
ENSG00000183873	SCN5A	205	82	0.661792	0.217267	2.88682895926733e-06	-1.53224824883002	down
ENSG00000134909	ARHGAP32	872	2288	3.834963	6.258361	3.10400870605869e-06	1.17971630531888	up
Homo_sapiens_newGene_3938	Homo_sapiens_newGene_3938	69	16	2.551418	0.487129	3.20636960619188e-06	-2.31076137766368	down
ENSG00000115008	IL1A	1639	833	21.204941	8.862937	3.20636960619188e-06	-1.1881607365341	down
ENSG00000244734	HBB	294	128	10.650289	3.781825	3.22941757649659e-06	-1.41059297393503	down
ENSG00000112769	LAMA4	50	8	0.286138	0.17015	3.69002019078357e-06	-2.83506467454769	down
ENSG00000125434	SLC25A35	619	299	7.347551	3.398639	3.74804603706234e-06	-1.26128034964879	down
ENSG00000184702	SEPT5	93	295	1.825474	3.910455	3.9530868863313e-06	1.45240877737403	up
ENSG00000172927	MYEOV	2059	1064	25.977479	10.980295	4.06210560117192e-06	-1.16420860336625	down
ENSG00000235453	SMIM27	155	58	2.444631	1.481077	4.16423492948442e-06	-1.627751562774	down
ENSG00000148357	HMCN2	80	21	0.139911	0.029694	4.16423492948442e-06	-2.13437424320155	down
ENSG00000162772	ATF3	289	127	4.556785	1.709184	4.16423492948442e-06	-1.39715956125117	down
ENSG00000182492	BGN	1996	1032	22.891802	9.730823	4.1651798393342e-06	-1.16342859586311	down
ENSG00000186340	THBS2	2120	1098	10.566658	4.365377	4.17589187830832e-06	-1.16095243168053	down
ENSG00000285721	AL031281.2	4067	2134	10.548018	4.55147	4.38891126551993e-06	-1.14221887010735	down
ENSG00000122643	NT5C3A	1497	769	24.979661	10.46504	4.70757852077e-06	-1.17274233734215	down
ENSG00000197714	ZNF460	201	82	1.644765	0.548925	4.70757852077e-06	-1.50383605444148	down
ENSG00000144339	TMEFF2	52	9	0.515002	0.070362	5.00944481028435e-06	-2.72424128472475	down
ENSG00000184788	SATL1	117	40	0.958778	0.262637	5.45846391245405e-06	-1.75689718038182	down
ENSG00000157514	TSC22D3	671	332	9.640086	3.869823	5.69099151285e-06	-1.22665934720957	down
ENSG00000185386	MAPK11	227	97	2.553838	0.896344	7.12788945633514e-06	-1.43724129738053	down
ENSG00000074660	SCARF1	466	224	4.012081	1.590403	7.18570166993354e-06	-1.26818964045715	down
ENSG00000171596	NMUR1	7	57	0.057509	0.385145	7.25619543075448e-06	2.79338435710249	up
ENSG00000185862	EVI2B	6	54	0.073887	0.606982	7.5811954672603e-06	2.93405350826145	up
ENSG00000026036	RTEL1-TNFRSF6B	212	586	1.207017	2.743759	7.81878193937484e-06	1.25451491537341	up
ENSG00000062282	DGAT2	279	125	3.115475	1.143678	7.8374083152625e-06	-1.36925195175567	down
Homo_sapiens_newGene_1193	Homo_sapiens_newGene_1193	52	183	0.635062	1.836239	7.85952725199581e-06	1.60124349063093	up
ENSG00000168913	ENHO	229	99	5.80625	2.067913	9.34362918011809e-06	-1.42048664996182	down
ENSG00000266302	AC098850.3	188	523	0.586374	1.342195	9.36280533082439e-06	1.26369600244908	up
Homo_sapiens_newGene_1173	Homo_sapiens_newGene_1173	99	32	2.141445	0.569389	9.40645991200477e-06	-1.83687143004515	down
ENSG00000117245	KIF17	50	9	0.340322	0.049547	1.03571358874392e-05	-2.66778601811069	down
ENSG00000102934	PLLP	523	258	4.347766	2.203036	1.05670487803239e-05	-1.23087303031093	down
ENSG00000120885	CLU	1356	712	13.943286	6.503829	1.05856150252763e-05	-1.14112311243729	down
ENSG00000204099	NEU4	39	5	0.445919	0.039677	1.05856150252763e-05	-3.14141586401836	down
ENSG00000170498	KISS1	70	18	2.710491	0.557923	1.05968748405712e-05	-2.16289396218711	down
Homo_sapiens_newGene_4623	Homo_sapiens_newGene_4623	44	7	0.823435	0.108152	1.11375011927154e-05	-2.84034450930069	down
ENSG00000050555	LAMC3	263	118	1.175225	0.431413	1.14760009901146e-05	-1.36713553457071	down
ENSG00000134899	ERCC5	780	1973	4.432122	9.020802	1.19938925820244e-05	1.12686512382861	up
Homo_sapiens_newGene_3244	Homo_sapiens_newGene_3244	71	19	1.323792	0.284972	1.21705650687856e-05	-2.10588385382819	down
ENSG00000120437	ACAT2	4684	2557	40.484261	18.172411	1.54835857700534e-05	-1.08511256163282	down
ENSG00000099860	GADD45B	1210	643	27.961134	11.005971	1.79071027549732e-05	-1.12381718863973	down
ENSG00000266086	AC015813.2	223	99	2.694919	0.984078	1.8718898996709e-05	-1.38220238700507	down
ENSG00000198840	MT-ND3	4183	10168	332.283234	664.249512	1.91272879353718e-05	1.0695414543863	up
Homo_sapiens_newGene_5442	Homo_sapiens_newGene_5442	144	57	3.016766	0.858531	2.05868405374489e-05	-1.54666702746863	down
ENSG00000141401	IMPA2	784	410	13.79037	5.995245	2.28959857807059e-05	-1.14683454592071	down
Homo_sapiens_newGene_4526	Homo_sapiens_newGene_4526	19	89	0.318219	1.307434	2.62560115283845e-05	2.0093463485124	up
Homo_sapiens_newGene_3345	Homo_sapiens_newGene_3345	57	13	0.999746	0.177823	2.62560115283845e-05	-2.33243038421074	down
ENSG00000049249	TNFRSF9	62	16	0.282027	0.060454	2.64757911680464e-05	-2.15670620062812	down
ENSG00000166741	NNMT	378	186	6.028074	2.501355	2.64757911680464e-05	-1.23434908052703	down
ENSG00000082146	STRADB	1581	860	18.945091	8.470836	2.79341128937082e-05	-1.0901731197373	down
ENSG00000006283	CACNA1G	101	35	0.723725	0.123009	2.79709079549968e-05	-1.73692626498369	down
ENSG00000273590	SMIM11B	59	191	1.431351	4.361717	2.79933945966795e-05	1.48110538487943	up
ENSG00000132970	WASF3	2969	1645	16.957794	7.720991	3.02117523876237e-05	-1.0636918007911	down
ENSG00000143882	ATP6V1C2	113	42	1.004427	0.321552	3.02127689845474e-05	-1.63660227633045	down
ENSG00000079459	FDFT1	11270	6325	131.338384	61.661027	3.13645753976953e-05	-1.04519802007314	down
ENSG00000256671	LIMS4	29	114	0.614969	1.992124	3.46368742126524e-05	1.75899095578193	up
ENSG00000198796	ALPK2	94	32	0.351645	0.098735	3.67213478862149e-05	-1.76219334498938	down
ENSG00000168079	SCARA5	112	42	0.769875	0.235209	3.6850245075099e-05	-1.62379142712666	down
ENSG00000167977	KCTD5	1651	910	18.274101	8.284928	3.94816620423509e-05	-1.07115386964165	down
ENSG00000163283	ALPP	140	57	1.28713	0.426758	3.95807389264044e-05	-1.50605817449938	down
Homo_sapiens_newGene_1594	Homo_sapiens_newGene_1594	102	294	1.244365	2.391349	4.00339325422006e-05	1.31440404628191	up
ENSG00000070669	ASNS	4872	2742	68.257467	31.413938	4.05023439370366e-05	-1.04111293864153	down
ENSG00000139269	INHBE	54	12	0.609048	0.111546	4.093328284714e-05	-2.3688400957253	down
Homo_sapiens_newGene_937	Homo_sapiens_newGene_937	49	165	0.379418	1.058073	4.093328284714e-05	1.53751471988516	up
Homo_sapiens_newGene_54	Homo_sapiens_newGene_54	110	41	1.632939	0.641655	4.25397509097544e-05	-1.63247669940123	down
ENSG00000240583	AQP1	40	141	0.372099	1.235727	4.45757589353326e-05	1.60295972981363	up
Homo_sapiens_newGene_4857	Homo_sapiens_newGene_4857	14	74	0.166591	0.757111	4.50103224186815e-05	2.18096004817616	up
ENSG00000249209	AP000311.1	14	73	0.338487	1.516093	4.50103224186815e-05	2.16136700631792	up
ENSG00000078081	LAMP3	95	33	0.767316	0.220837	4.72554310431983e-05	-1.73322982750051	down
ENSG00000088899	LZTS3	873	473	5.526478	2.041921	4.91771484558278e-05	-1.0957874021906	down
ENSG00000072163	LIMS2	15	76	0.212575	0.680289	5.02065082694459e-05	2.12061930457199	up
ENSG00000128591	FLNC	10418	5937	31.397964	14.635567	5.03311311860731e-05	-1.02311942630986	down
ENSG00000213928	IRF9	25	103	0.468334	1.453159	5.30922188990199e-05	1.82598929701527	up
ENSG00000052802	MSMO1	3016	1705	37.303665	18.157754	5.45288422622094e-05	-1.03467024393048	down
ENSG00000171992	SYNPO	1008	552	4.918982	2.18984	5.46609540362241e-05	-1.08043431227034	down
ENSG00000170689	HOXB9	2899	1642	30.86949	14.379774	5.8809666638842e-05	-1.03190464184577	down
Homo_sapiens_newGene_4513	Homo_sapiens_newGene_4513	192	87	8.512233	3.177709	5.8809666638842e-05	-1.35252976467407	down
Homo_sapiens_newGene_5485	Homo_sapiens_newGene_5485	79	25	1.080929	0.276686	6.3391770443615e-05	-1.8661806188553	down
ENSG00000168672	FAM84B	936	513	4.760535	2.145109	6.38740187851628e-05	-1.07921465099355	down
ENSG00000155269	GPR78	72	22	0.397301	0.099287	6.55606917142099e-05	-1.91590505952214	down
ENSG00000133935	ERG28	1523	855	15.889236	7.332421	7.04638340221888e-05	-1.04466664295102	down
ENSG00000253159	PCDHGA12	13	69	0.135037	0.320418	7.1395341335722e-05	2.18622510980752	up
ENSG00000254858	MPV17L2	669	362	13.046517	5.799733	7.26741936369e-05	-1.0975953762226	down
ENSG00000188536	HBA2	156	68	7.408468	2.634768	7.27857647719923e-05	-1.40803033159145	down
ENSG00000165124	SVEP1	291	144	0.652657	0.262961	7.51341742448899e-05	-1.22604467837464	down
ENSG00000105699	LSR	5	45	0.048103	0.407903	7.59005591253198e-05	2.92931362213744	up
ENSG00000116574	RHOU	194	501	1.215855	2.586244	7.59854785165459e-05	1.15641539194246	up
ENSG00000177301	KCNA2	112	44	0.473596	0.081976	8.17541267370015e-05	-1.55688605406967	down
ENSG00000126581	BECN1	2323	1330	32.148226	15.407849	9.08542339881857e-05	-1.01635298735041	down
ENSG00000166145	SPINT1	49	11	0.542694	0.079501	9.12660310038273e-05	-2.35305902311025	down
ENSG00000257524	AL157935.2	45	148	0.343753	1.129807	9.83045285980988e-05	1.50333482919611	up
ENSG00000164176	EDIL3	1143	2673	6.797275	13.51775	9.83045285980988e-05	1.01369697756567	up
ENSG00000132932	ATP8A2	12	63	0.032478	0.146459	0.000102736046472084	2.16966298240571	up
ENSG00000248751	AC004997.1	57	16	0.78175	0.172837	0.000116614536324152	-2.03563588891176	down
ENSG00000182463	TSHZ2	36	6	0.079303	0.010003	0.000124710991684334	-2.76955718035377	down
Homo_sapiens_newGene_5280	Homo_sapiens_newGene_5280	43	9	1.598848	0.240882	0.000126894373257394	-2.4507373321253	down
Homo_sapiens_newGene_3294	Homo_sapiens_newGene_3294	261	130	2.299777	0.938343	0.00012818403915475	-1.21655389292194	down
ENSG00000206052	DOK6	94	262	0.288634	0.689518	0.00012818403915475	1.26593228804798	up
ENSG00000261611	AC010547.4	122	50	0.844664	0.284892	0.000133094446908426	-1.49624808102077	down
Homo_sapiens_newGene_87	Homo_sapiens_newGene_87	471	1121	9.636458	18.888634	0.000136878169982045	1.0389415291399	up
ENSG00000135116	HRK	171	78	0.809637	0.304352	0.000137324260565869	-1.34281159443204	down
Homo_sapiens_newGene_1476	Homo_sapiens_newGene_1476	45	10	0.943224	0.168649	0.000153588665833741	-2.36627087773028	down
Homo_sapiens_newGene_3851	Homo_sapiens_newGene_3851	15	71	0.816717	3.34331	0.000153908698850704	2.02261793356522	up
ENSG00000008441	NFIX	729	1694	9.181027	8.221318	0.000176451922868199	1.00446452116169	up
Homo_sapiens_newGene_2769	Homo_sapiens_newGene_2769	7	48	0.137843	0.942876	0.00018222686672149	2.54609190159757	up
ENSG00000105851	PIK3CG	153	393	0.795149	1.69586	0.000191279058560814	1.14853455009206	up
ENSG00000126583	PRKCG	98	38	0.852145	0.273343	0.000197574061125111	-1.57526571111436	down
ENSG00000184206	GOLGA6L4	19	80	0.109302	0.422033	0.000198755511159573	1.85578528522594	up
Homo_sapiens_newGene_4663	Homo_sapiens_newGene_4663	70	23	1.086966	0.29244	0.000198755511159573	-1.81157919722626	down
ENSG00000158258	CLSTN2	266	135	0.514783	0.214187	0.000199815416730081	-1.18952560531058	down
ENSG00000175197	DDIT3	485	266	14.585259	6.576016	0.000200328118432321	-1.07803923258908	down
Homo_sapiens_newGene_3432	Homo_sapiens_newGene_3432	6	45	0.196313	1.356755	0.000210308623284386	2.67173401757036	up
ENSG00000212724	KRTAP2-3	86	32	2.672863	0.818992	0.000210308623284386	-1.63403441763422	down
Homo_sapiens_newGene_3525	Homo_sapiens_newGene_3525	280	144	4.011044	1.6907	0.000210481815047207	-1.17047490475262	down
ENSG00000185519	FAM131C	126	55	2.033283	0.72448	0.000228323044539175	-1.4055947155947	down
Homo_sapiens_newGene_4886	Homo_sapiens_newGene_4886	94	36	1.57045	0.493409	0.00023023940825327	-1.59293775755209	down
Homo_sapiens_newGene_1662	Homo_sapiens_newGene_1662	61	179	0.349922	0.854816	0.000233223134567783	1.33955862313977	up
ENSG00000171798	KNDC1	97	38	0.398022	0.12567	0.000237536429986961	-1.56048626870929	down
ENSG00000139187	KLRG1	103	42	3.071469	0.814887	0.00024686211217735	-1.50306727241297	down
ENSG00000161040	FBXL13	9	52	0.092042	0.436844	0.000248379761937304	2.30391815420069	up
ENSG00000180616	SSTR2	183	88	0.652597	0.256646	0.000255330246879587	-1.2668470028843	down
ENSG00000151611	MMAA	133	59	1.116548	0.188579	0.000268945076475933	-1.38248217387768	down
ENSG00000128165	ADM2	549	308	3.526878	1.625019	0.000270485663450239	-1.04541554750032	down
Homo_sapiens_newGene_3351	Homo_sapiens_newGene_3351	431	237	3.471933	1.565143	0.00027083330905253	-1.07423571255175	down
ENSG00000165507	DEPP1	387	908	5.011025	9.836455	0.00027083330905253	1.01827645138773	up
ENSG00000141293	SKAP1	77	28	1.545484	0.399816	0.000291383651160177	-1.66656787185565	down
ENSG00000163472	TMEM79	349	188	4.374918	1.938575	0.000292367726191509	-1.10380762995061	down
ENSG00000067840	PDZD4	408	224	3.378789	1.341055	0.000299123331738665	-1.07647980517781	down
ENSG00000100867	DHRS2	154	72	2.474306	0.955587	0.000299815889902376	-1.30712422563507	down
Homo_sapiens_newGene_5266	Homo_sapiens_newGene_5266	81	30	1.698199	0.515989	0.000303365666198523	-1.64044735796967	down
ENSG00000265972	TXNIP	139	63	1.314721	0.48227	0.000304802613872789	-1.35165757784639	down
Homo_sapiens_newGene_5406	Homo_sapiens_newGene_5406	170	82	2.871299	1.132196	0.000329672817421302	-1.26232681937973	down
Homo_sapiens_newGene_488	Homo_sapiens_newGene_488	70	24	2.398366	0.681524	0.000331698421550389	-1.750527303624	down
ENSG00000180089	TMEM86B	94	37	1.573689	0.498012	0.000340720984466092	-1.5535541723776	down
ENSG00000068831	RASGRP2	52	14	0.740388	0.132033	0.000340720984466092	-2.0943992078305	down
ENSG00000115738	ID2	35	115	0.70989	1.986356	0.000350935132833558	1.50125852589505	up
Homo_sapiens_newGene_5421	Homo_sapiens_newGene_5421	74	26	3.474717	0.766136	0.000350935132833558	-1.7157086434704	down
ENSG00000150551	LYPD1	237	123	3.634458	1.640517	0.00039199234125297	-1.15722462029061	down
ENSG00000069188	SDK2	529	300	1.35421	0.631459	0.000392421701750472	-1.02983972650384	down
ENSG00000221916	C19orf73	42	10	1.53644	0.301101	0.00041542335124672	-2.26699976731105	down
Homo_sapiens_newGene_939	Homo_sapiens_newGene_939	38	8	1.190597	0.196057	0.000425937734660085	-2.44018866376497	down
ENSG00000139971	ARMH4	296	159	1.518308	0.657702	0.000425937734660085	-1.1077817423707	down
ENSG00000133083	DCLK1	104	44	0.355729	0.240471	0.00042657179365779	-1.45008550664038	down
Homo_sapiens_newGene_4720	Homo_sapiens_newGene_4720	40	127	0.297562	0.791659	0.00042657179365779	1.45224423673724	up
ENSG00000138964	PARVG	291	156	3.23366	2.091851	0.000432781167495423	-1.11067076297051	down
ENSG00000057657	PRDM1	356	196	1.969454	0.858407	0.000440333623796686	-1.07236942266784	down
ENSG00000129355	CDKN2D	116	297	2.364048	4.70951	0.000460743101756936	1.14368605203481	up
ENSG00000169020	ATP5ME	114	293	8.560357	18.144188	0.000468117077232459	1.1491984097973	up
ENSG00000116117	PARD3B	190	96	1.191253	0.264569	0.000476028496550547	-1.19562128976401	down
ENSG00000105784	RUNDC3B	63	21	0.491872	0.11176	0.000483264911886521	-1.79028884253317	down
ENSG00000122733	PHF24	63	21	0.300738	0.079062	0.000483264911886521	-1.79028884253317	down
ENSG00000203667	COX20	200	479	2.084132	4.110494	0.000496244897456723	1.04773066407161	up
Homo_sapiens_newGene_4011	Homo_sapiens_newGene_4011	7	45	0.255411	0.755474	0.000496320130863301	2.4532505488703	up
ENSG00000157111	TMEM171	415	234	8.37309	3.775226	0.000551176736201311	-1.03804218984317	down
Homo_sapiens_newGene_857	Homo_sapiens_newGene_857	231	121	3.830349	1.45129	0.000566758713514472	-1.14387400565242	down
ENSG00000159556	ISL2	151	73	2.203482	0.873172	0.000575657442579883	-1.25890116794912	down
ENSG00000135929	CYP27A1	78	30	0.934768	0.291431	0.000582718337482237	-1.58607881227024	down
ENSG00000250021	C15orf38-AP3S2	43	132	0.477147	1.223042	0.000584807287047589	1.40385001450086	up
ENSG00000085741	WNT11	82	32	2.247541	0.59648	0.000590946690466169	-1.56541632941766	down
ENSG00000260643	AC092718.3	55	158	1.183631	2.360007	0.000612511245935574	1.3087465473315	up
Homo_sapiens_newGene_4474	Homo_sapiens_newGene_4474	43	11	0.876413	0.175314	0.000642455171031494	-2.16508863015831	down
ENSG00000125046	SSUH2	127	59	1.479254	0.533585	0.000649389100886727	-1.31594373612608	down
ENSG00000161249	DMKN	164	82	5.818753	2.147945	0.00068333217421822	-1.21052382830539	down
ENSG00000146250	PRSS35	71	26	0.797138	0.23277	0.000698442413897905	-1.65609766901036	down
Homo_sapiens_newGene_3500	Homo_sapiens_newGene_3500	71	26	1.375547	0.388123	0.000698442413897905	-1.65609766901036	down
ENSG00000169203	NPIPB12	290	159	5.942051	2.490994	0.000711580052999814	-1.07824914334768	down
ENSG00000148344	PTGES	97	42	1.493388	0.524451	0.00072843183190657	-1.41657983300341	down
ENSG00000272410	AC022384.1	33	107	0.389511	0.988759	0.000732486735143852	1.4819616444816	up
ENSG00000166546	BEAN1	57	19	0.680526	0.179174	0.000751514799148073	-1.78960381543144	down
Homo_sapiens_newGene_1576	Homo_sapiens_newGene_1576	47	13	0.909333	0.200279	0.000762105058677521	-2.05475163394528	down
ENSG00000189108	IL1RAPL2	69	187	0.631706	1.426066	0.000762105058677521	1.22512103548328	up
ENSG00000149633	KIAA1755	59	20	0.251944	0.067904	0.000775862795787731	-1.76576295191765	down
Homo_sapiens_newGene_2866	Homo_sapiens_newGene_2866	214	113	2.496948	1.088235	0.000814006938708267	-1.13222054871198	down
Homo_sapiens_newGene_3782	Homo_sapiens_newGene_3782	12	55	0.298828	1.147003	0.000814006938708267	1.97418863323466	up
ENSG00000235272	RAMACL	65	23	0.890986	0.26093	0.000837505092967433	-1.70484732567144	down
Homo_sapiens_newGene_1307	Homo_sapiens_newGene_1307	13	58	0.289816	1.084434	0.00086075808223171	1.93621252723374	up
Homo_sapiens_newGene_1086	Homo_sapiens_newGene_1086	95	41	1.852818	0.815161	0.000871876202161152	-1.42121220590132	down
ENSG00000084628	NKAIN1	89	37	0.935503	0.315325	0.000885771858052783	-1.47479850524361	down
ENSG00000196092	PAX5	78	31	0.246936	0.078713	0.00089033750859602	-1.53898030901599	down
ENSG00000023839	ABCC2	80	32	0.374833	0.147788	0.00089033750859602	-1.52984329787432	down
ENSG00000167578	RAB4B	276	153	6.911706	3.175098	0.000944705355709741	-1.0623411447855	down
ENSG00000088881	EBF4	284	158	3.500724	1.226494	0.000959043930209319	-1.05719385174209	down
ENSG00000116761	CTH	287	160	4.307669	1.953376	0.00100949339641486	-1.05421546363094	down
ENSG00000186469	GNG2	198	461	1.848348	3.859104	0.00101845139570608	1.00697866605629	up
Homo_sapiens_newGene_1480	Homo_sapiens_newGene_1480	314	177	6.040088	3.026344	0.00103941312461341	-1.03831787466005	down
Homo_sapiens_newGene_4133	Homo_sapiens_newGene_4133	33	105	0.586905	1.584724	0.00105041321817179	1.454774587838	up
ENSG00000214960	ISPD	64	23	0.313953	0.090186	0.00105395383107297	-1.68251961349176	down
ENSG00000188124	OR2AG2	40	10	0.259156	0.20722	0.00108187549189296	-2.19680882993471	down
ENSG00000276231	PIK3R6	40	10	0.326186	0.063662	0.00108187549189296	-2.19680882993471	down
ENSG00000180613	GSX2	40	10	0.617389	0.118681	0.00108187549189296	-2.19680882993471	down
Homo_sapiens_newGene_529	Homo_sapiens_newGene_529	77	31	2.044816	0.592293	0.00108643213353032	-1.52039241468458	down
Homo_sapiens_newGene_1272	Homo_sapiens_newGene_1272	74	194	2.523635	5.465565	0.00112051672884598	1.1773365727547	up
ENSG00000183148	ANKRD20A2	52	17	0.40829	0.107976	0.00118228659282933	-1.81670992061468	down
ENSG00000221883	ARIH2OS	41	11	0.702766	0.147667	0.00119358356852411	-2.09656494329791	down
ENSG00000254585	MAGEL2	54	18	0.340873	0.090681	0.00122364791138384	-1.78920448857998	down
ENSG00000147408	CSGALNACT1	215	116	1.390254	0.629463	0.00124409472914096	-1.10118499549114	down
Homo_sapiens_newGene_2859	Homo_sapiens_newGene_2859	43	12	0.957728	0.204897	0.00129468823668477	-2.04100713015341	down
Homo_sapiens_newGene_4809	Homo_sapiens_newGene_4809	26	89	0.493416	1.665767	0.00135280708944451	1.5591898009009	up
ENSG00000162426	SLC45A1	110	269	1.206787	2.207176	0.00136755706546456	1.07743987587497	up
ENSG00000110786	PTPN5	37	9	0.268245	0.052164	0.00136973939110031	-2.23455435482732	down
ENSG00000206559	ZCWPW2	45	13	0.703243	0.168803	0.0013749336765545	-1.99217351373984	down
ENSG00000242612	DECR2	320	184	5.53765	3.244218	0.00145047047054038	-1.00970040981121	down
ENSG00000186153	WWOX	141	71	1.553039	0.736485	0.00146316040651915	-1.20012910164043	down
ENSG00000135119	RNFT2	254	142	2.215521	1.034273	0.00147053718380021	-1.05009661160847	down
ENSG00000119714	GPR68	13	55	0.117808	0.42936	0.0015101537214371	1.859772840404	up
ENSG00000183044	ABAT	149	76	0.730606	0.303948	0.0015101537214371	-1.18168131236997	down
ENSG00000173210	ABLIM3	312	179	2.058157	0.977503	0.00151493872560016	-1.01290473689353	down
ENSG00000156298	TSPAN7	259	146	3.722885	1.730848	0.00162673894063025	-1.03816738651643	down
ENSG00000130513	GDF15	81	34	1.898421	0.696768	0.00162673894063025	-1.46063096864641	down
Homo_sapiens_newGene_329	Homo_sapiens_newGene_329	40	11	1.348739	0.2942	0.0016375125865104	-2.06104264481309	down
ENSG00000284989	AL451062.3	47	133	0.316045	0.742161	0.0016375125865104	1.28673313415625	up
ENSG00000206172	HBA1	116	56	5.493202	2.18997	0.0016375125865104	-1.26047749986041	down
ENSG00000196296	ATP2A1	75	31	1.126929	0.445846	0.0016590612469786	-1.48248235315043	down
ENSG00000125848	FLRT3	77	197	0.441281	0.933093	0.00185164682255577	1.14221504538686	up
ENSG00000172789	HOXC5	151	78	2.297276	0.966678	0.00186054807077864	-1.1634931698085	down
Homo_sapiens_newGene_4138	Homo_sapiens_newGene_4138	222	123	5.186147	2.338772	0.00191592809890774	-1.06294485855081	down
Homo_sapiens_newGene_3704	Homo_sapiens_newGene_3704	36	9	0.770431	0.149029	0.00191592809890774	-2.19515105846992	down
Homo_sapiens_newGene_1935	Homo_sapiens_newGene_1935	39	116	0.418795	1.038323	0.00191592809890774	1.35810396920011	up
ENSG00000144908	ALDH1L1	144	74	1.420094	0.597412	0.0020207784486682	-1.17088214627981	down
ENSG00000114786	ABHD14A-ACY1	189	103	1.879868	0.733824	0.00204625622414943	-1.08661156833218	down
ENSG00000185985	SLITRK2	50	17	0.169012	0.048201	0.00204625622414943	-1.76025465400062	down
Homo_sapiens_newGene_5102	Homo_sapiens_newGene_5102	50	17	1.285153	0.344138	0.00204625622414943	-1.76025465400062	down
ENSG00000263155	MYZAP	52	18	0.59815	0.196977	0.00208152372153174	-1.73487547560754	down
ENSG00000100060	MFNG	8	43	0.103034	0.460016	0.00208152372153174	2.19815525799229	up
Homo_sapiens_newGene_933	Homo_sapiens_newGene_933	8	43	0.164741	0.748699	0.00208152372153174	2.19815525799229	up
Homo_sapiens_newGene_589	Homo_sapiens_newGene_589	38	10	1.887809	0.416675	0.00208152372153174	-2.1230274904826	down
ENSG00000186889	TMEM17	68	27	1.035358	0.335012	0.00210044572168901	-1.53974360705092	down
ENSG00000176182	MYPOP	144	335	2.08207	4.004991	0.00210820832976594	1.00564619803381	up
ENSG00000131477	RAMP2	167	89	6.277668	2.601877	0.0021150034572916	-1.11866175671717	down
ENSG00000185742	C11orf87	19	69	0.085054	0.262098	0.00213293165865883	1.64276665663988	up
ENSG00000163739	CXCL1	126	63	3.145487	1.288785	0.00216120244839121	-1.21012036642364	down
ENSG00000156219	ART3	32	98	0.605064	1.410775	0.00220205197247891	1.39960683486184	up
ENSG00000172794	RAB37	124	62	1.27923	0.490503	0.002203603977436	-1.21009229223278	down
ENSG00000167807	AC011511.1	44	124	0.605972	1.432354	0.00233397462734075	1.28066793865477	up
ENSG00000232593	KANTR	10	47	0.062592	0.248992	0.00233397462734075	2.0082935495732	up
Homo_sapiens_newGene_2592	Homo_sapiens_newGene_2592	11	49	0.279478	1.038278	0.00241900851827515	1.93224604774577	up
Homo_sapiens_newGene_3809	Homo_sapiens_newGene_3809	91	41	2.264127	0.837484	0.00245662487186465	-1.35922846675734	down
ENSG00000243232	PCDHAC2	103	49	0.484505	0.365098	0.00247893351302479	-1.28133125311749	down
ENSG00000157766	ACAN	45	14	0.133885	0.033255	0.00250089054989317	-1.8863113176814	down
ENSG00000102796	DHRS12	64	25	1.28986	0.429752	0.0026205233908235	-1.56289486424592	down
Homo_sapiens_newGene_3924	Homo_sapiens_newGene_3924	60	23	1.021069	0.480041	0.00266185146954707	-1.58958396656589	down
ENSG00000176927	EFCAB5	8	42	0.177041	0.338547	0.00282259765502755	2.16431476186562	up
ENSG00000243660	ZNF487	34	100	0.44072	1.113427	0.0029980478493468	1.34155702053293	up
ENSG00000154764	WNT7A	127	65	0.861969	0.361871	0.00306589759429187	-1.17652114044927	down
ENSG00000177932	ZNF354C	212	120	1.076607	0.49995	0.00306589759429187	-1.03206954948242	down
ENSG00000163666	HESX1	10	46	0.209869	0.96639	0.00312998467869578	1.97735592208944	up
ENSG00000146700	SSC4D	40	12	0.392299	0.094203	0.00312998467869578	-1.93696114480819	down
ENSG00000188295	ZNF669	97	232	1.491527	2.969704	0.00317432424666271	1.04531668696791	up
Homo_sapiens_newGene_128	Homo_sapiens_newGene_128	172	94	3.198445	1.923534	0.00319080279881997	-1.08245323741057	down
ENSG00000184226	PCDH9	82	37	0.1088	0.028839	0.00320353676610084	-1.35677715680588	down
ENSG00000184221	OLIG1	132	69	1.585512	0.681193	0.00321103890128321	-1.14619640787496	down
ENSG00000173376	NDNF	88	212	0.829929	1.676267	0.00324073408535538	1.05564004614807	up
Homo_sapiens_newGene_5511	Homo_sapiens_newGene_5511	63	25	1.639739	0.535174	0.00326041952658706	-1.54021616046918	down
ENSG00000168916	ZNF608	44	14	0.200289	0.052558	0.0032968896359074	-1.85397402442997	down
ENSG00000171827	ZNF570	20	69	0.096256	0.278804	0.00329862099310695	1.56920326363702	up
Homo_sapiens_newGene_4104	Homo_sapiens_newGene_4104	111	56	2.879397	1.184128	0.00334050617114914	-1.19697720048503	down
ENSG00000167363	FN3K	29	90	0.546555	1.418495	0.00334050617114914	1.41840619420644	up
ENSG00000237289	CKMT1B	57	22	0.89562	0.268467	0.00336265159932291	-1.57947977784572	down
ENSG00000182752	PAPPA	209	119	0.523749	0.243784	0.00337360171988978	-1.02357882931314	down
ENSG00000177721	ANXA2R	222	128	3.875958	1.848958	0.00339001845333988	-1.00552076754824	down
ENSG00000233493	TMEM238	14	56	0.376029	1.243665	0.00339001845333988	1.77970056863397	up
ENSG00000143355	LHX9	49	131	0.222597	0.531103	0.00365396400066043	1.20491968562354	up
ENSG00000197568	HHLA3	71	31	2.483507	0.774415	0.00366012643583028	-1.40353611863234	down
ENSG00000155974	GRIP1	195	110	1.22708	0.472405	0.00366514569858161	-1.03693251389644	down
Homo_sapiens_newGene_1588	Homo_sapiens_newGene_1588	57	148	0.48508	1.040856	0.00373410995221873	1.1630779587252	up
Homo_sapiens_newGene_2570	Homo_sapiens_newGene_2570	25	79	1.583773	4.160233	0.00373478515615209	1.44383955013582	up
ENSG00000142765	SYTL1	94	45	1.32221	0.526868	0.00374801712403078	-1.27208137156099	down
Homo_sapiens_newGene_1221	Homo_sapiens_newGene_1221	69	173	1.535325	3.149616	0.00377776029197412	1.11293850213911	up
ENSG00000228049	POLR2J2	37	105	0.47428	1.143937	0.00382914145975148	1.29026101254376	up
ENSG00000134548	SPX	125	65	1.509532	0.641157	0.00390999257746047	-1.1536417733801	down
ENSG00000188060	RAB42	46	124	1.448253	1.74889	0.00392296387545285	1.21670231452076	up
ENSG00000111846	GCNT2	71	176	0.430972	0.876614	0.003984411838732	1.09656828747426	up
ENSG00000130775	THEMIS2	69	171	0.71126	1.431662	0.00418759884328526	1.0961758647188	up
Homo_sapiens_newGene_495	Homo_sapiens_newGene_495	45	16	2.789659	0.798087	0.0043134575230206	-1.69537901844085	down
ENSG00000151834	GABRA2	200	115	1.417804	0.716687	0.0043134575230206	-1.00938305216028	down
ENSG00000149781	FERMT3	32	94	0.435185	0.910842	0.00437004962898078	1.33956976963986	up
ENSG00000274791	F8A2	42	116	1.033163	2.333596	0.00437374412963309	1.25149397016169	up
Homo_sapiens_newGene_1831	Homo_sapiens_newGene_1831	28	86	0.347917	0.874071	0.00492349092780365	1.40333882315967	up
Homo_sapiens_newGene_4714	Homo_sapiens_newGene_4714	75	34	3.271699	1.187332	0.00492349092780365	-1.34976446708142	down
ENSG00000156711	MAPK13	61	25	0.38233	0.10541	0.00496115466231274	-1.49376038557037	down
Homo_sapiens_newGene_3937	Homo_sapiens_newGene_3937	94	46	1.437994	0.646047	0.00496115466231274	-1.2404657415464	down
ENSG00000274750	HIST1H3E	130	70	1.330427	0.597573	0.00506222084612171	-1.1034709981318	down
ENSG00000196466	ZNF799	20	67	0.178602	0.585034	0.00506222084612171	1.52685156790109	up
ENSG00000182308	DCAF4L1	17	61	0.092163	0.28689	0.00534842935273959	1.62478317971933	up
ENSG00000108825	PTGES3L-AARSD1	16	59	0.1999	0.653174	0.00543072998504031	1.66364893160278	up
ENSG00000135549	PKIB	67	30	1.014285	0.468039	0.00549666490273665	-1.36711698194636	down
ENSG00000205221	VIT	15	57	0.139035	0.622604	0.00549835276150055	1.70642898429367	up
Homo_sapiens_newGene_68	Homo_sapiens_newGene_68	14	52	0.861928	2.666332	0.00560436635744641	1.67305057662152	up
ENSG00000102981	PARD6A	66	28	1.43924	0.461201	0.00565793587822414	-1.44453659170355	down
Homo_sapiens_newGene_5614	Homo_sapiens_newGene_5614	76	35	1.872715	0.835999	0.00571342114471674	-1.3271858608482	down
ENSG00000167011	NAT16	164	93	1.535679	0.710437	0.00589190467744345	-1.02919578241579	down
Homo_sapiens_newGene_1319	Homo_sapiens_newGene_1319	94	218	0.572417	1.091556	0.00622898168567661	1.00084263440924	up
Homo_sapiens_newGene_2285	Homo_sapiens_newGene_2285	40	109	0.772773	1.682754	0.00638827474398038	1.2319952655718	up
ENSG00000151067	CACNA1C	87	43	0.221887	0.072238	0.00647699138025942	-1.22596777270265	down
ENSG00000166387	PPFIBP2	152	86	1.170544	0.599792	0.00649498748660231	-1.03237658881456	down
ENSG00000260456	C16orf95	128	69	3.549104	1.561688	0.00649498748660231	-1.10184181747734	down
ENSG00000235109	ZSCAN31	25	76	0.186759	0.773391	0.00677892951208323	1.38808286103904	up
ENSG00000214711	CAPN14	51	20	0.366645	0.118103	0.00698489078581589	-1.5559886238466	down
Homo_sapiens_newGene_1050	Homo_sapiens_newGene_1050	33	93	1.347572	3.213551	0.00721109145479073	1.27992541332905	up
Homo_sapiens_newGene_1861	Homo_sapiens_newGene_1861	45	17	1.234169	0.368001	0.00732163993743465	-1.60862203046558	down
ENSG00000087494	PTHLH	69	166	1.244131	2.384806	0.00733644092657853	1.05339684737293	up
ENSG00000100678	SLC8A3	13	49	0.066127	0.207216	0.00735601965235026	1.69355277773978	up
ENSG00000145808	ADAMTS19	43	16	0.223583	0.066738	0.00735601965235026	-1.6299629559905	down
Homo_sapiens_newGene_5051	Homo_sapiens_newGene_5051	11	45	0.251575	0.858714	0.00738608030411105	1.80973941821395	up
ENSG00000149527	PLCH2	40	108	0.230169	0.499073	0.0074028510803039	1.21871486460044	up
ENSG00000117069	ST6GALNAC5	94	48	0.685417	0.28684	0.0074028510803039	-1.17924001883372	down
Homo_sapiens_newGene_2715	Homo_sapiens_newGene_2715	81	190	2.79051	4.514541	0.00751240605459937	1.01709856690597	up
ENSG00000183153	GJD3	36	98	1.108404	2.500303	0.00756595574866455	1.23026013113843	up
ENSG00000185250	PPIL6	59	25	0.389432	0.134047	0.00757699868597441	-1.44575878813513	down
ENSG00000221818	EBF2	59	25	0.310261	0.106407	0.00757699868597441	-1.44575878813513	down
ENSG00000104870	FCGRT	110	59	1.833239	0.81674	0.00792884158571055	-1.10882192942618	down
ENSG00000164136	IL15	66	30	0.647029	0.289482	0.00817775513026073	-1.34545963778672	down
Homo_sapiens_newGene_3429	Homo_sapiens_newGene_3429	126	70	2.105253	0.958367	0.00824357239007303	-1.05842388223118	down
ENSG00000198768	APCDD1L	102	53	0.916869	0.344578	0.00826976720069416	-1.15435868344799	down
ENSG00000078814	MYH7B	52	21	0.226836	0.072493	0.00851466833562388	-1.51400864346484	down
Homo_sapiens_newGene_3913	Homo_sapiens_newGene_3913	16	57	0.315296	0.918542	0.00877402316341726	1.61401073898447	up
ENSG00000184347	SLIT3	60	26	0.169619	0.060209	0.00908892487396466	-1.413671906211	down
ENSG00000147174	GCNA	56	138	0.474808	1.116938	0.00915006149204346	1.08772657277319	up
Homo_sapiens_newGene_3142	Homo_sapiens_newGene_3142	46	18	0.750255	0.231607	0.00917240545290605	-1.55841591634103	down
ENSG00000117407	ARTN	68	32	1.183803	0.400111	0.00920258695606624	-1.29574610944121	down
Homo_sapiens_newGene_2416	Homo_sapiens_newGene_2416	59	143	1.607758	2.64284	0.00928492118546896	1.06388776864773	up
Homo_sapiens_newGene_5146	Homo_sapiens_newGene_5146	71	167	1.776351	3.430687	0.00937168675357286	1.02090018249076	up
ENSG00000087884	AAMDC	41	108	1.904287	4.183642	0.00947317022373022	1.18319256611562	up
ENSG00000168143	FAM83B	12	46	0.098829	0.324653	0.00947317022373022	1.71707757105321	up
Homo_sapiens_newGene_73	Homo_sapiens_newGene_73	40	14	1.528726	0.431829	0.00947317022373022	-1.71684926988583	down
ENSG00000142347	MYO1F	39	13	0.245852	0.064577	0.00953186375143463	-1.78629240428218	down
Homo_sapiens_newGene_4511	Homo_sapiens_newGene_4511	11	44	0.458125	1.565902	0.00953186375143463	1.77741540150728	up
ENSG00000188015	S100A3	44	113	1.466256	3.022109	0.00972780368622683	1.14680236685954	up
ENSG00000204219	TCEA3	126	71	2.158978	1.034585	0.00996449907799475	-1.037998650287	down
